# Supplementary material for: Unveiling radiobiological traits and therapeutic responses of BRAFV600E-mutant colorectal cancer via patient-derived organoids
Source: J Exp Clin Cancer Res. 2025 Mar 11;44:92. doi: 10.1186/s13046-025-03349-z (PMC11895145; doi:10.1186/s13046-025-03349-z)
Supplement: Supplementary file 2 — Supplementary Material 2 [file 13046_2025_3349_MOESM2_ESM.xlsx]

## Sheet: Table S1
Table S1. Clinical Information and RT Sensitivity Results of 29 Patients for Analysis of the Correlation Between Radiation Sensitivity and Genetic Mutation Characteristics
Patient	Gender	Age	MSI state	T stage	N stage	Histopathology	Organoid source	Organoid size ratio post 8Gy radiation (%)	Radiosensitivity
P1	Female	84	MSS	3a	0	AD	CRC	345.778	resistant
P2	Male	45	MSS	3a	2b	AD	CRC	583.561	resistant
P3	Female	36	MSS	3a	0	MC	LM	249.655	resistant
P4	Female	60	MSS	4a	2a	AD	CRC	516.816	resistant
P5	Male	53	MSS	3a	2a	AD	CRC	139.538	sensitive
P6	Male	56	MSS	3a	2b	AD	CRC	175.148	resistant
P7	Male	54	MSS	3b	2b	AD	CRC	17.3212	sensitive
P8	Female	62	MSS	3b	2b	AD	CRC	105.966	sensitive
P9	Male	49	MSS	4a	2b	AD	CRC	96.9439	sensitive
P10	Female	56	MSS	3a	1b	AD	CRC	8.2025	sensitive
P11	Female	25	MSS	3a	1b	AD	CRC	58.6213	sensitive
P12	Male	33	MSS	3b	2a	AD	CRC	175.057	resistant
P13	Male	49	MSS	3a	2a	AD	CRC	109.419	sensitive
P14	Male	46	MSS	3a	1b	AD	CRC	13.3099	sensitive
P15	Male	55	MSS	3b	2a	AD	CRC	66.8731	sensitive
P16	Male	64	MSS	4b	2a	AD	CRC	263.217	resistant
P17	Male	52	MSS	3a	2b	AD	CRC	6.1543	sensitive
P18	Female	38	MSS	4b	2b	AD	CRC	120.793	sensitive
P19	Female	66	MSS	3a	2a	AD	CRC	407.952	resistant
P20	Female	69	MSS	4a	2b	AD	CRC	315.352	resistant
P21	Female	54	MSS	3a	2b	AD	CRC	318.203	resistant
P22	Female	53	MSS	3a	1a	AD	CRC	102.624	sensitive
P23	Male	52	MSS	3a	2a	AD	CRC	292.68	resistant
P24	Male	59	MSS	3a	1a	AD	CRC	142.136	resistant
P25	Male	66	MSS	3b	2b	AD	CRC	195.116	resistant
P26	Male	52	MSS	3b	2a	AD	CRC	129.368	sensitive
P27	Male	54	MSS	3a	2a	AD	CRC	135.03	sensitive
P28	Male	55	MSS	3a	1b	AD	CRC	50.8798	sensitive
P29	Male	44	MSS	4a	2b	AD	CRC	45.1181	sensitive
MSI, microsatellite instability; MSS, microsatellite stability; AD, adenocarcinoma; MC, mucinous adenocarcinoma; CRC, colorectal cancer; LM, liver metastases
WES data and radiotherapy sensitivity results for P6-P19 were obtained from our previous study (DOI: 10.1016/j.stem.2019.10.010).

## Sheet: Table S2
Table S2. Demographic and clinicopathological characteristics of 9 BRAFV600E mutant and 10 BRAF wild-type patients in this study
Patient	Gender	Age	Diabetes	Hypertension	Smoke	Family history	Height (cm)	Weight (kg)	BMI (kg/㎡)	pre-CA125 (U/ml)	pre-CA199 (U/ml)	pre-CEA (ng/ml)	Organoid source	Primary tumor size (cm)	Histological type	KRAS mutation	NRAS mutation	MSI state	T stage	N stage	M stage	TNM
BRAFV600E 1	Female	84	No	No	No	No	160	47	18.3594	13.93	8.13	1.21	CRC	9	AD	No	No	MSS	3	0	0	T3N0M0
BRAFV600E 2	Female	71	No	No	No	No	160	69	26.9531	17.6	167	454	CRC	6	AD	No	No	MSS	3	1	1	T3N1M1
BRAFV600E 3	Female	32	No	No	No	No	154	37	15.6013	44.9	195	6.83	CRC	8.5	AD	No	No	MSS	4	2	1	T4N2M1
BRAFV600E 4	Female	33	No	No	No	Yes	159	47	18.591	13.16	219.1	43.63	CRC	4	AD	No	No	MSS	3	0	1	T3N0M1
BRAFV600E 5	Male	45	Yes	No	No	No	169	70	24.5089	19.4	1000	3.96	CRC	6.5	AD	No	No	MSS	3	2	1	T3N2M1
BRAFV600E 6	Male	50	No	No	Yes	Yes	180	62	19.1358	12.38	2	4.62	CRC	5	AD	No	No	MSS	3	0	0	T3N0M0
BRAFV600E 7	Female	36	No	No	No	No	165	50	18.3655	54.4	1000	4.4	LM	4.2	AD	No	No	MSS	3	0	1	T3N0M1
BRAFV600E 8	Male	55	No	No	Yes	No	172	70	23.6614	15.6	1000	19.7	CRC	5	AD	No	No	MSS	3	2	0	T3N2M0
BRAFV600E 9	Female	57	No	No	No	No	155	49	20.3954	62	616	1.75	CRC	2.9	AD	No	No	MSS	3	2	0	T3N2M0
BRAF WT 1	Male	66	No	No	No	No	180	76	23.4568	32.2	25.4	93.6	CRC	5.6	AD	Yes	No	MSS	3	2	0	T3N2M0
BRAF WT 2	Female	66	No	No	No	No	160	52	20.3125	4.87	17.8	2.86	CRC	4.7	AD	Yes	No	MSS	3	2	0	T3N2M0
BRAF WT 3	Male	52	No	No	No	No	181	70	21.3669	8.45	56.6	9.73	CRC	3.2	AD	No	No	MSS	3	2	0	T3N2M0
BRAF WT 4	Female	54	No	No	No	Yes	161	51	19.6752	7.93	50	44.5	CRC	6	AD	No	No	MSS	3	2	0	T3N2M0
BRAF WT 5	Female	69	No	No	No	No	162	62	23.6244	17.5	30.7	19.6	CRC	4.1	AD	Yes	No	MSS	3	1	0	T3N1M0
BRAF WT 6	Female	32	No	No	No	Yes	159	62	24.5243	8.93	24.4	23.8	CRC	3.6	AD	Yes	No	MSS	3	2	0	T3N2M0
BRAF WT 7	Female	53	No	No	No	No	160	56	21.875	8.24	4.53	1.46	CRC	5	AD	No	No	MSS	3	1	0	T3N1M0
BRAF WT 8	Male	50	No	Yes	Yes	Yes	169	64	22.4082	17.7	229	281	CRC	6.9	AD	No	No	MSS	3	2	1	T3N2M1
BRAF WT 9	Female	30	No	No	No	No	160	48	18.75	14.1	55.3	160	CRC	5	AD	Yes	No	MSS	4	2	1	T4N2M1
BRAF WT 10	Male	45	No	No	No	No	176	71	22.921	8.26	2	11.2	LM	8.7	AD	No	No	MSS	4	2	1	T4N2M1
BMI, body mass index; pre-CA125, pre-treatment cancer antigen 125; pre-CA199, pre-treatment carbohydrate antigen199; pre-CEA, pre-treatment carcinoembryonic antigen; CRC, colorectal cancer; LM, liver metastases; AD, adenocarcinoma; SRCC, signet ring cell carcinoma; MSI, microsatellite instability; MSS, microsatellite stability; MSI-H, microsatellite instability-high
